# Supplementary material for: Ventilation conditions during COVID-19 outbreaks in six California state carceral institutions
Source: PLoS One. 2023 Nov 7;18(11):e0293533. doi: 10.1371/journal.pone.0293533 (PMC10629643; doi:10.1371/journal.pone.0293533)
Supplement: S1 File — (CSV) [file pone.0293533.s001.csv]

facility	common_bldg_type	room type	beds	length_ft	width_ft	height_ft	sq_feet	volume_cu_ft	volume_cu_m	baseline_co2	baseline_method	cooling type	heating type	beds_per_sq_feet	windows	door type	notable_conditions	device_decay	decay_co2_test	method for ach	ach	cfm	cfm_pp	avg_temp_faren	avg_hum_percent	supply1_test	supply 1_cfm	supply2_test	supply2_cfm	return1_test	return1_cfm	return2_test	return 2 cfm	pressure_test	pressure	notes
6	270	cell	1	11.25	6.5	8	73.125	585	16.565328	484	decay	swamp	central	0.013675214	0	solid	na	velocicalc	22		4.634981	45.19106475	45.19106475	73.5	61.7	28	301	na	na	29	112	na	na	27	0.003	ducts were unreachable
6	270	cell	1	11.25	6.5	8	73.125	585	16.565328	527	decay	swamp	central	0.013675214	0	solid	na	velocicalc	23		4.718307	46.00349325	46.00349325	73.5	61.7	24	182	na	na	25	122		na	26	0.003	ducts were unreachable
6	270	cell	2	11.25	6.5	8	73.125	585	16.565328	448	decay	swamp	central	0.027350427	0	solid	na	velocicalc	aranet		5.564488	54.253758	27.126879	77.9	51	37	230	37	228	36	12.5	36	0	39	0.009
6	270	cell	2	11.25	6.5	8	73.125	585	16.565328	592	decay	swamp	central	0.027350427	0	solid	na	velocicalc	na		9.3	90.675	45.3375	unknown	unknown	45	228.6	na	na	46	71.63	na	na	49	0.004
6	crosstop	dorm	8	18.7	16.88	8.63	315.656	2724.11128	77.13824124	465		swamp	central	0.025344045		solid	na	velocicalc	17		8.148507	369.9573306	46.24466632	73.2	48.3	18	345.38	20	272	19	93.14	unknown	unknown	17	0.003	pressure from co2 probe, not under door
6	crosstop	dorm	8	18.7	16.8	8.6	314.16	2701.776	77.13824124	509		swamp	central	0.025464731		solid	na	velocicalc	30		9.328974	420.0799676	52.50999595	76	65.3	31	149	32	275	33	148	34	73	35	0.02
6	crosstop	dorm	8	18.7	16.8	8.6	314.16	2701.776	77.13824124	499		swamp	central	0.025464731		solid	fan off	velocicalc	51		9.474483	426.6321797	53.32902246	76.9	60.7	53	263	54	391	55	64.41	56	63.55	57	0.113
6	crosstop	dorm	8	18.7	16.8	8.6	314.16	2701.776	77.13824124	578		swamp	central	0.025464731		solid	fan on	velocicalc	52		11.32175	509.8138738	63.72673423	76.9	60.7	53	263	54	391	55	64.41	56	63.55	57	0.083	floor fan on
6	crosstop	dorm	8	18.7	16.8	8.6	314.16	2701.776	77.13824124	526		swamp	central	0.025464731		solid	fan on	velocicalc	59		5.258302	236.7792357	29.59740447	74.5	73.4	61	174	62	486	63	83	64	29	65	0.146	floor fan on
6	crosstop	dorm	8	18.7	16.8	8.6	314.16	2701.776	77.13824124	548		swamp	central	0.025464731		solid	fan off	velocicalc	60		6.569737	295.8326292	36.97907865	74.1	75	61	174	62	486	63	83	64	29	66	0.178
4	na	cell	2	10	6	9	60	540	15.291072	556	decay	portacooler		0.034449497		grate	na	velocicalc	33		19.01417	171.12753	85.563765	84	51.5	35	1071.23	na	na	34	56	na	na	36	0.005
4	na	cell	2	10	6	9	60	540	15.291072	547	decay	portacooler		0.034449497		grate	na	velocicalc	37		32.11548	289.03932	144.51966	82.1	62.8	39	307.56	na	na	38	0	na	na	26	0.005
4	na	cell	2	8	6	8	48	384	10.8736512	634	decay			0.041300826		grate	na	velocicalc	41		16.86115	107.91136	53.95568	83.7	49.5	42	247.13	na	na	na	na	na	na	unknown	unknown	this building has a central exhaust in the atrium; pressure was not measured here due to an error/rushing. No solid doors
4	na	cell	2	8	6	8	48	384	10.8736512	552	decay			0.041300826		grate	na	velocicalc	43		7.407904	47.4105856	23.7052928	85.7	47.7	44	227.59	na	na	na	na	na	na	0.006	0.006	this building has a central exhaust in the atrium. No solid doors
4	na	cell	2	8	6	8	48	384	10.8736512	624	decay			0.041300826		grate	na	velocicalc	46		7.981334	51.0805376	25.5402688	88.1	44.8	47	508.18	na	na	na	na	na	na	unknown	unknown	this building has a central exhaust in the atrium; pressure was not measured here due to an error/rushing. No solid doors
4	na	cell	1	9	6	8	54	432	12.2328576	1274	decay			0.020650413		grate	na	velocicalc	49		6.957194	50.0917968	50.0917968	86.2	47.4	50	157.21	na	na	na	na	na	na	51	0.006	no solid doors.
4	na	cell	1	9	6	8	54	432	12.2328576	715	decay			0.020650413		grate	na	velocicalc	52		10.73757	77.310504	77.310504	86.1	47.1	53	116.35	na	na	na	na	na	na	54	0.006	no solid doors.
4	na	cell	1	9	6	8	54	432	12.2328576	677	decay			0.020650413		grate	na	velocicalc	55		12.35751	88.974072	88.974072	86.7	44.4	56	113.76	na	na	na	na	na	na	57	0.005	no solid doors.
4	na	cell	2	8	6	8	48	384	10.8736512	503	decay			0.033233632		solid	na	velocicalc	59		8.614498	55.1327872	27.5663936	91.4	34.3	59	21.79	na	na	63	38.35	na	na	61	0.006
5	na	cell	2	10.170604	7.545932	9.84252	76.74668618	755.3807937	21.39000206	614		swamp	hydronic			solid	window open	velocicalc	1		6.921645	87.14129489	43.57064745	81.8	51.8	3	209.67	na	na	4	148.5	na	na	unknown	unknown
5	na	cell	2	10.170604	7.545932	9.84252	76.74668618	755.3807937	21.39000206	959		swamp	hydronic			solid	window closed	velocicalc	2		4.346325	54.71884047	27.35942023	82.4	49.5	3	209.67	na	na	4	148.5	na	na	unknown	unknown
5	na	cell	2	10.170604	7.545932	9.84252	76.74668618	755.3807937	21.39000206	325		swamp	hydronic			solid	window open	velocicalc	6		6.721663	84.62358553	42.31179276	84.8	47.8	8	65.5	na	na	10	0	na	na	unknown	unknown
5	na	cell	2	10.170604	7.545932	9.84252	76.74668618	755.3807937	21.39000206	1000		swamp	hydronic			solid	window closed	velocicalc	7		6.863273	86.4064101	43.20320505	84.9	47.5	8	65.5	na	na	10	0	na	na	unknown	unknown
5	na	cell	1	7.545932	10.498688	9.186352	79.22238574	727.7647217	20.60800198	816		swamp	hydronic			solid	window open	velocicalc	12		10.84855	131.5865329	131.5865329	82	62.4	14	352.66	na	na	15	14.46	na	na	16	0.006
5	na	cell	1	7.545932	10.498688	9.186352	79.22238574	727.7647217	20.60800198	1142		swamp	hydronic			solid	window closed	velocicalc	13		3.746205	45.43926399	45.43926399	81	65.2	14	352.66	na	na	15	14.46	na	na	16	0.006
5	na	cell	1	7.545932	10.498688	9.186352	79.22238574	727.7647217	20.60800198	756		swamp	hydronic			solid	window closed	velocicalc	17		7.407121	89.84402255	89.84402255	80.2	65.8	20	238.26	na	na	19	122.16	na	na	21	0.004
5	na	cell	1	7.545932	10.498688	9.186352	79.22238574	727.7647217	20.60800198	1258		swamp	hydronic			solid	window open	velocicalc	18		7.826628	94.9323958	94.9323958	79.9	67	20	238.26	na	na	19	122.16	na	na	21	0.004
5	na	cell	1	10.170604	7.545932	9.84252	76.74668618	755.3807937	21.39000206	503		swamp	hydronic			solid	na	velocicalc	22		6.431237	80.96721515	80.96721515	84.2	51.5	23	0	na	na	24	0	na	na	25	0.007
5	na	cell	1	10.170604	7.545932	9.84252	76.74668618	755.3807937	21.39000206	840		swamp	hydronic			solid	na	velocicalc	29		6.571032	82.72718946	82.72718946	84	51.5	31	247.41	na	na	30	0	na	na	32	0.007
1	na	cell	1	12	11	7	132	924	77.13824124	658	background	ac	central	0.007575758		solid	na	velocicalc	4		2.2	33.88	33.88	71.7	49	na	na	na	na	na	na	na	na	6	0.001	cant access vents
1	na	cell	2	1	12	11	12	132	3.7378176	542	background	swamp	central	0.166666667		solid	na	velocicalc	13		55.7	122.54	61.27	76.1	45.3	na	na	na	na	na	na	na	na	14	0.003
1	na	cell	1	10.5	5.9	9.5	61.95	588.525	16.66514472	558	background	swamp	central	0.01614205		solid		velocicalc	17		5.6	54.929	54.929	73.5	56.6	na	na	na	na	na	na	na	na	19	0.001
1	na	cell	2	12	11	7	132	924	26.1647232	622	background	swamp	central	0.015151515		solid		velocicalc	24		5.1	78.54	39.27	69.7	47	25	151.48	na	na	26	59.74	na	na	na	na	two samples taken of this room. Used the avg baseline co2s from both.
1	na	cell	1	10.5	5.9	9.5	61.95	588.525	16.66514472	764	background	swamp	central	0.01614205		solid		velocicalc	27		2.4	23.541	23.541	76	45.5	na	na	na	na	31	0	na	na	34	0.002
1	na	cell	1	10.5	5.9	9.5	61.95	588.525	16.66514472	603	background	swamp	central	0.01614205		solid		velocicalc	na		4.4	43.1585	43.1585	75.2	44.8	na	na	na	na	38	45.43	na	na	39	0.027
1	na	cell	1	10.5	5.9	9.5	61.95	588.525	16.66514472	550	background	swamp	central	0.01614205		solid		velocicalc	41		5.9	57.871625	57.871625	73.1	45.6	na	na	na	na	47	0	na	na	45	0.012
1	na	cell	2	10	6	11.6	60	696	19.7084928	437	decay	swamp	central	0.033333333	1	solid	na	velocicalc	70		9.01571	104.582236	52.291118	78.4	50.3	81	52.21	na	na	82	136	na	na	74	-0.002
1	na	cell	2	10	6	11.6	60	696	19.7084928	525	decay	swamp	central	0.033333333	1	solid	window closed	velocicalc	71		10.43012	120.989392	60.494696	76.3	50.9	85	194	na	na	86	180	na	na	76	na
1	na	cell	2	10	6	11.6	60	696	19.7084928	na	decay	swamp	central	0.033333333	1	solid	window open	velocicalc	72		16.11876	186.977616	93.488808	76.3	50.9	85	194	na	na	86	180	na	na	76	-0.007
1	na	cell	2	10	6	11.6	60	696	19.7084928	547	decay	swamp	central	0.033333333	1	solid	na	velocicalc	73		24.97572	289.718352	144.859176	75.8	49.3	78	0.004	na	na	na	na	na	na	78	0.004
1	na	cell	1	10.5	5.9	9.5	61.95	588.525	16.66514472	561	decay	swamp	central	0.01614205	1	solid	na	velocicalc	96		16.08323	157.7563823	157.7563823	78.4	50.3	na	na	na	na	96	60.91	na	na	98	-0.01
1	na	cell	1	10.5	5.9	9.5	61.95	588.525	16.66514472	567	decay	swamp	central	0.01614205	1	solid	closed	velocicalc	2		10.70948	105.046612	105.046612	79.4	49.1	na	na	na	na	4	55.86	na	na	5	0.002
1	na	cell	1	10.5	5.9	9.5	61.95	588.525	16.66514472	782	decay	swamp	central	0.01614205	1	solid	open	velocicalc	3		11.91006	116.822801	116.822801	79.4	49.1	na	na	na	na	4	55.86	na	na	5	0.002
1	na	cell	2	10	6	11.6	60	696	19.7084928	356	decay	swamp	central	0.033333333	1	solid	na	qtrak	1		9.128823	105.8943468	52.9471734	74.8	49.1	unknown	unknown	unknown	unknown	unknown	unknown	unknown	unknown	91	0.002
1	na	cell	2	10	6	11.6	60	696	19.7084928	370	decay	swamp	central	0.033333333	1	solid	window closed	qtrak	2		5.334227	61.8770332	30.9385166	74.5	48.7	83	256	na	na	84	14	na	na	93	-0.002
1	na	cell	2	10	6	11.6	60	696	19.7084928	370	decay	swamp	central	0.033333333	1	solid	window open	qtrak	4		8.660512	100.4619392	50.2309696	74.5	48.7	83	256	na	na	84	14	na	na	93	-0.002
1	na	cell	2	10	6	11.6	60	696	19.7084928	373	decay	swamp	central	0.033333333	1	solid	na	qtrak	5		12.42966	144.184056	72.092028	73.5	49.7	87	131	na	na	88	267	na	na	76	0.007
1	na	cell	1	10.5	5.9	9.5	61.95	588.525	16.66514472	438	decay	swamp	central	0.01614205	1	solid	na	qtrak	6		6.16439	60.46496041	60.46496041	82.1	42.7	na	na	na	na	100	14.74	na	na	1	0.005
1	na	cell	1	10.5	5.9	9.5	61.95	588.525	16.66514472	na	likely spiked before baseline recorded so no baseline recorded	swamp	central	0.01614205	1	solid	window closed	qtrak	7		6.051685	59.35946524	59.35946524	80.8	46.4	na	na	na	na	8	124	na	nA	7	0.004
1	na	cell	1	10.5	5.9	9.5	61.95	588.525	16.66514472	na	likely spiked before baseline recorded	swamp	central	0.01614205	1	solid	window open	qtrak	8		7.325065	71.84973132	71.84973132	80.8	46.4	na	na	na	na	8	124	na	nA	6	0.007
1	na	dorm	88	155	87	12	13485	161820	4582.224576	474	background	swamp	central	0.000444939		solid		velocicalc	20		3.8	10248.6	116.4613636	72.4	50.9	na	na	na	na	na	na	na	na	na	na
1	na	dorm	88	155	87	12	13485	161820	4582.224576	593	background	swamp	central	0.006525769		solid		velocicalc	21		1.5	4045.5	45.97159091	72.2	52.3	na	na	na	na	na	na	na	na	na	na
1	na	dorm	88	155	87	12	13485	161820	4582.224576	492.2037915	background	swamp	central	0.006525769		solid		velocicalc	aranet		3.1	8360.7	95.00795455
2	180	cell	2	13	7.6	8	98.8	790.4	22.38159872	507	decay	swamp	central	0.019349845	0	solid	na	velocicalc	4		3.863309	50.89265723	25.44632861	81.2	61.9	6	36.44	na	na	7	14.08	na	na	na	na	no pressure done on this visit. Height derived from the 270 height bc height was not measured in 180
2	180	cell	2	13	7.6	8	98.8	790.4	22.38159872	649	decay	swamp	central	0.019349845	0	solid	na	velocicalc	5		3.448615	45.42975493	22.71487747	79.9	63.6	8	36.99	na	na	9	7.08	na	na	na	na	no pressure done on this visit. Height derived from the 270 height bc height was not measured in 180
2	180	cell	2	13	7.6	8	98.8	790.4	22.38159872	519	decay	swamp	central	0.019349845	0	solid	na	velocicalc	10		6.609443	87.06839579	43.53419789	79.7	63.4	11	53.92	na	na	12	16.65	na	na	na	na	no pressure done on this visit. Height derived from the 270 height bc height was not measured in 180
2	270	cell	2	11.25	6.5	8	73.125	585	16.565328	519	decay	swamp	central	0.027350427	0	solid	na	velocicalc	14		15.9343	155.359425	77.6797125	77.8	72	15	16.65	na	na	16	38.93	na	na	na	na	no pressure done on this visit. Height derived from the 270 height bc height was not measured in 180
2	270	cell	2	11.25	6.5	8	73.125	585	16.565328	509	decay	swamp	central	0.027350427	0	solid	na	velocicalc	17		8.864843	86.43221925	43.21610963	79.5	67.2	19	90.28	na	na	18	44.38	na	na	na	na	no pressure done on this visit. Height derived from the 270 height bc height was not measured in 180
2	270	cell	2	11.25	6.5	8	73.125	585	16.565328	570	decay	swamp	central	0.027350427	0	solid	na	velocicalc	20		16.59885	161.8387875	80.91939375	79.8	65.7	21	136.24	na	na	22	47.89	na	na	na	na	no pressure done on this visit. Height derived from the 270 height bc height was not measured in 180
2	na	cell	2	13	7.6	8	98.8	790.4	22.38159872	888	background	swamp	central	0.020242915	0	solid	na	velocicalc	16		1.3	17.12533333	17.12533333	72.7	55.8	18	609	na	na	19	122	na	na	na	na
2	270	cell	2	11.25	6.5	8	73.125	585	16.565328	539	background	swamp	central	0.027350427	0	solid	na	velocicalc	23		12.8	124.8	124.8	66.3	57.1	26	460.5	27	0	na	na	na	na	na	na
2	180	cell	2	13	7.6	8	98.8	790.4	22.38159872	814	background	swamp	central	0.020242915	0	solid	na	velocicalc	32		3.2	42.15466667	42.15466667	66.8	61.7	34	26	na	na	35	0	na	na	na	na
2	270	cell	2	11.25	6.5	8	73.125	585	16.565328	714	background	swamp	central	0.027350427	0	solid	na	velocicalc	36		5.7	55.575	55.575	70.8	52.4	37	25	na	na	39,40	28	na	na	na	na	supply with bag covering it; 1 person in the cell
2	na	dorm	8	17.9	17.6	10	315.04	3150.4	89.20924672	622	decay	swamp	central	0.027350427	0	solid	na	velocicalc	24	decay	15.84503	831.9697085	103.9962136	80.4	72.6	28	158.59	na	na	29	18.92	na	na	na	na	no pressure done on this visit. Height derived from the 270 height bc height was not measured in 180. don�t include this in avg cfm charts because it seems to be an outlier. Something may have gone wrong in the sampling.
2	na	dorm	8	17.9	17.6	10	315.04	3150.4	89.20924672	503	decay	swamp	central	0.027350427	0	solid	na	velocicalc	25	decay	2.232894	117.241821	14.65522762	81.1	71.8	26	164.85	na	na	27	14.47	na	na	na	na	no pressure done on this visit. Height derived from the 270 height bc height was not measured in 180
2	na	dorm	8	17.9	17.6	10	315.04	3150.4	89.20924672	642	background	swamp	central	0.025393601	0	solid	na	velocicalc	36	calculator	5.5	288.7866667	35.95	70.8	52.4	38	463.25	na	na	39,40	28	na	na	na	na	supply with no bag
3	na	cell	2	11	4	7.5	44	330	9.344544	497	background	none	window unit	0.045454545		grate	na	na	na		32.6	179.3	89.65	65	36.1	na	na	na	na	5	36.7775	na	na	6	0.002	cell was occupied so didn't do decay.only return vents in badger
3	na	cell	2	11	4	7.5	44	330	9.344544	671	background	none	window unit	0.045454545		grate	na	na	na		11.7	64.35	32.175	73.1	36.2	na	na	na	na	na	na	na	na	12	0.002	cell was occupied so didn't do decay or other tests
3	na	cell	2	11	4	7.5	44	330	9.344544	na	background	none	window unit	0.045454545		grate	na	na	na		4.28	23.54	11.77	71.6	41.7	na	na	na	na	16	28	na	na	11	0.01
3	na	cell	2	11	4	7.5	44	330	9.344544	na	background	none	window unit	0.045454545		grate	na	extinguisher	14		8.458576	46.522168	23.261084	71.6	41.7	na	na	na	na	15	10	na	na	na	na
3	na	cell	1	11	5	7.5	55	412.5	116.8068	673	background	none	window unit	0.002424242		solid	na	velocicalc	18		10.17367	69.94398125	69.94398125	69.6	28.5	na	na	na	na	20	40.94	na	na	22	0.001	only return vent in cells of this bldg.
3	na	cell	1	11	4	7.5	44	330	9.344544	683	background	none	window unit	0.022727273		grate	na	velocicalc	26		2.343679	12.8902345	12.8902345	69.5	31.7	na	na	na	na	27	45.3	na	na	29	0.001
3	na	cell	1	11	4	7.5	44	330	9.344544	511	beginning read before decay	none	window unit	0.022727273		grate	na	velocicalc	1		8.924047	49.0822585	49.0822585	69.5	36.3	na	na	na	na	2	67.4906	na	na	na	unknown	no pressure test done on this day due to equipment restriction
3	na	cell	1	11	4	7.5	44	330	9.344544	437	beginning read before decay	none	window unit	0.022727273		grate	na	velocicalc	3		8.070108	44.385594	44.385594	66.8	40.1	na	na	na	na	4	21.3	na	na	na	unknown	no pressure test done on this day due to equipment restriction
3	na	cell	1	11	4	7.5	44	330	9.344544	493	beginning read before decay	none	window unit	0.022727273		grate	na	velocicalc	5		8.308981	45.6993955	45.6993955	67.8	38.8	na	na	na	na	6	53.0144	na	na	na	unknown	no pressure test done on this day due to equipment restriction
3	na	cell	1	11	4	7.5	44	330	9.344544	485	beginning read before decay	none	window unit	0.022727273		grate	na	velocicalc	8		7.440618	40.923399	40.923399	68.5	38.3	na	na	na	na	9	37.3644	na	na	na	unknown	no pressure test done on this day due to equipment restriction
3	na	cell	1	11	4	7.5	44	330	9.344544	502	beginning read before decay	none	window unit	0.022727273		grate	na	velocicalc	10		30.03723	165.204765	165.204765	67.9	44.5	na	na	na	na	11	51.8406	na	na	na	unknown	no pressure test done on this day due to equipment restriction
3	na	cell	1	11	4	7.5	44	330	9.344544	549	beginning read before decay	none	window unit	0.022727273		grate	na	velocicalc	12		9.571068	52.640874	52.640874	68.1	45.4	na	na	na	na	13	53.0144	na	na	na	unknown	no pressure test done on this day due to equipment restriction
3	na	cell	1	11	4	7.5	44	330	9.344544	na	beginning read before decay	none	window unit	0.022727273		grate	na	velocicalc	15		9.613196	52.872578	52.872578	68.1	45.4	na	na	na	na	16	39.125	na	na	na	unknown	no pressure test done on this day due to equipment restriction
3	na	cell	1	11	4	7.5	44	330	9.344544	520	beginning read before decay	none	window unit	0.022727273		grate	na	velocicalc	17		8.602077	47.3114235	47.3114235	69.3	40.3	na	na	na	na	18	45.1894	na	na	na	unknown	no pressure test done on this day due to equipment restriction
3	na	cell	1	11	4	7.5	44	330	9.344544	736	beginning read before decay	none	window unit	0.022727273		grate	na	velocicalc	19		17.37488	95.56184	95.56184	75.4	40.4	na	na	na	na	20	44.0156	na	na	na	unknown	no pressure test done on this day due to equipment restriction
3	na	cell	1	11	4	7.5	44	330	9.344544	805	beginning read before decay	none	window unit	0.022727273		grate	na	velocicalc	22		15.94913	87.720215	87.720215	75.4	40.4	na	na	na	na	23	51.4494	na	na	na	unknown	no pressure test done on this day due to equipment restriction
3	na	cell	1	11	4	7.5	44	330	9.344544	589	beginning read before decay	none	window unit	0.022727273		grate	na	velocicalc	25		13.3774	73.5757	73.5757	73.8	42.2	na	na	na	na	26	0	na	na	na	unknown	no pressure test done on this day due to equipment restriction
3	na	cell	1	11	4	7.5	44	330	9.344544	322	beginning read before decay	none	window unit	0.022727273		grate	na	qtrak	6		11.38442	62.61431	62.61431	67.9	38.3	na	na	na	na	unknown	unknown	na	na	na	unknown	no pressure test done on this day due to equipment restriction
3	na	cell	1	11	4	7.5	44	330	9.344544	385	beginning read before decay	none	window unit	0.022727273		grate	na	qtrak	4		9.335796	51.346878	51.346878	69.5	39.5	na	na	na	na	unknown	unknown	na	na	na	unknown	no pressure test done on this day due to equipment restriction
3	na	cell	1	11	4	7.5	44	330	9.344544	483	beginning read before decay	none	window unit	0.022727273		grate	na	qtrak	7		11.91222	65.51721	65.51721	67.9	43.5	na	na	na	na	unknown	unknown	na	na	na	unknown	no pressure test done on this day due to equipment restriction
3	na	cell	1	11	4	7.5	44	330	9.344544	372	beginning read before decay	none	window unit	0.022727273		grate	na	qtrak	8		12.55544	69.05492	69.05492	68.4	41.2	na	na	na	na	unknown	unknown	na	na	na	unknown	no pressure test done on this day due to equipment restriction
3	na	cell	1	11	4	7.5	44	330	9.344544	369	beginning read before decay	none	window unit	0.022727273		grate	na	qtrak	9		22.14486	121.79673	121.79673	68.9	41.1	na	na	na	na	unknown	unknown	na	na	na	unknown	no pressure test done on this day due to equipment restriction
3	na	cell	1	11	4	7.5	44	330	9.344544	473	beginning read before decay	none	window unit	0.022727273		grate	na	qtrak	10		9.197653	50.5870915	50.5870915	67.9	44.5	na	na	na	na	unknown	unknown	na	na	na	unknown	no pressure test done on this day due to equipment restriction
3	na	cell	1	11	4	7.5	44	330	9.344544	433	beginning read before decay	none	window unit	0.022727273		grate	na	qtrak	11		5.347653	29.4120915	29.4120915	72.9	40.2	na	na	na	na	unknown	unknown	na	na	na	unknown	no pressure test done on this day due to equipment restriction
3	na	cell	1	11	5	7.5	55	412.5	116.8068	309	decay	none	window unit	0.018181818		solid	na	qtrak	14		15.385	105.771875	105.771875	69.9	38.8	na	na	na	unknown	unknown	unknown	unknown	unknown		unknown	only return vents in cells of this bldg. pressure from 392 probe, not from under door measurement.
3	na	cell	2	11	4	7.5	44	330	9.344544	358	beginning read before decay	none	window unit	0.045454545		grate	na	qtrak	15		27.34915	150.420325	75.2101625	69.1	48	na	na	na	na	unknown	unknown	na	na	na	unknown	no pressure test done on this day due to equipment restriction
3	na	cell	2	11	4	7.5	44	330	9.344544	443	beginning read before decay	none	window unit	0.045454545		grate	na	qtrak	16		13.60876	74.84818	37.42409	73	47	na	na	na	na	unknown	unknown	na	na	na	unknown	no pressure test done on this day due to equipment restriction
3	na	cell	2	11	4	7.5	44	330	9.344544	521	beginning read before decay	none	window unit	0.045454545		grate	na	qtrak	17		18.99416	104.46788	52.23394	73.7	46.4	na	na	na	na	unknown	unknown	na	na	na	unknown	no pressure test done on this day due to equipment restriction
3	na	cell	2	11	4	7.5	44	330	9.344544	575	beginning read before decay	none	window unit	0.045454545		grate	na	qtrak	18		15.87753	87.326415	43.6632075	76	48.3	na	na	na	na	unknown	unknown	na	na	na	unknown	no pressure test done on this day due to equipment restriction
3	na	cell	2	11	4	7.5	44	330	9.344544	598	beginning read before decay	none	window unit	0.045454545		grate	na	qtrak	19		18.29778	100.63779	50.318895	73	54.9	na	na	na	na	unknown	unknown	na	na	na	unknown	no pressure test done on this day due to equipment restriction
3	na	cell	2	11	4	7.5	44	330	9.344544	526	beginning read before decay	none	window unit	0.045454545		grate	na	qtrak	20		16.14818	88.81499	44.407495	71	49.5	na	na	na	na	unknown	unknown	na	na	na	unknown	no pressure test done on this day due to equipment restriction
